# Supplementary material for: Processing of Electronic Medical Records for Health Services Research in an Academic Medical Center: Methods and Validation
Source: JMIR Med Inform. 2018 Dec 21;6(4):e10933. doi: 10.2196/10933 (PMC6320424; doi:10.2196/10933)
Supplement: Multimedia Appendix 2 [file medinform_v6i4e10933_app2.xlsx]

## Sheet: Multimedia Appendix 1
Multimedia Appendix 2. Summary of primary and secondary variables.
Table	Source variable	Visit-level variable	Patient-level variable
Demographic	Gender, Race, Nationality, Birth Year, Inpatient Death Date, Postal Code	Gender, Race, Nationality, Age at Visit, SES	Gender, Race, Nationality, Age at First Contact, Average Age Across Visit, SES
Movement	Movement Start Date, Movement End Date, Case Type, Movement Category, Movement Type, Nursing OU, Patient Class Group,	LOS for admission, ICU Bed Days for admission, HD Bed Days for admission, Subsidy Status for visit	Cumulative LOS, Cumulative ICU Bed Days, Cumulative HD Bed Days, Subsidy Status for patient, Number of admissions, Number of outpatient visits, Number of SOC visits, Number of ED visits, Number of day procedure
Billing	Hospital Charges, Service Group Code, Subsidy Amount	Adjusted Hospital Charges for visit, Adjusted Components of Hospital Charges for visit, Relative Subsidy Received for visit	Adjusted Hospital Charges for patient, Adjusted Components of Hospital Charges for patient, Relative Subsidy Received for patient
Pharmacy	Item Code, Drug Dose Form	PPS	PPS
Diagnosis	Hospital Main Diagnoses, Diagnosis Code	CCI, Indicators for CCS PD for visit, Indicators for CCS PD and SD for visit	CCI, Indicators for CCS PD for patient, Indicators for CCS PD and SD for patient
SES: socioeconomic status; OU: operating unit; LOS: length-of-stay; ICU: intensive care unit; HD: high dependency; ED: emergency department; SOC: specialist outpatient clinic; PPS: Polypharmacy Score; CCI: Charlson Comorbidity Index; PD: primary diagnosis; SD: secondary diagnosis
