# Supplementary material for: Processing of Electronic Medical Records for Health Services Research in an Academic Medical Center: Methods and Validation
Source: JMIR Med Inform. 2018 Dec 21;6(4):e10933. doi: 10.2196/10933 (PMC6320424; doi:10.2196/10933)
Supplement: Multimedia Appendix 3 [file medinform_v6i4e10933_app3.xlsx]

## Sheet: Multimedia Appendix 2
Multimedia Appendix 3. Description of extracted primary and secondary variables.
Variable Category	Visit-level		Patient-level
Demographics	GENDER	Gender of corresponding patient	GENDER	Gender of patient
	RACE	Race of corresponding patient: Chinese, Malay, Indian, Others	RACE	Race of patient: Chinese, Malay, Indian, Others
	NATIONALITY	Nationality of corresponding patient: Singaporean and Foreigner	NATIONALITY	Nationality of patient: Singaporean and Foreigner
	AGE AT VISIT	Age of corresponding patient at the visit	AGE AT FIRST CONTACT	Age of patient at the first contact with National University Hospital (NUH)
			AVERAGE AGE ACROSS VISITS	Average age of patient over all his/her visits to NUH
	SES	Estimated socioeconomic status (SES) of corresponding patient, using 5 major housing groups: 1) rental, studios, 1-room, and 2-room flats, 2) 3-room flats, 3) 4-room flats, 4) 5-room and executive flats, 5) private and 6) missing	SES	Estimated SES of patient, using 5 major housing groups: 1) rental, studios, 1-room, and 2-room flats, 2) 3-room flats, 3) 4-room flats, 4) 5-room and executive flats, 5) private and 6) missing
Movement	LOS for admission	Length-of-stay of inpatient admissions (0 for outpatient visits)	Cumulative LOS	Cumulative length-of-stay of a patient
	ICU Bed Days for admission	Length-of-stay in intensive-care-unit (ICU) ward of inpatient admissions (0 for outpatient visits)	Cumulative ICU Bed Days	Cumulative length-of-stay in ICU ward of a patient
	HD Bed Days for admission	Length-of-stay in high-dependency (HD) ward of inpatient admissions (0 for outpatient visits)	Cumulative HD Bed Days	Cumulative length-of-stay in HD ward of a patient
	Subsidy Status	Subsidy status of patient at the visit (Subsidized and Nonsubsidized)	Patient Class Group for patient	Aggregated subsidy status of patient (Subsidized, Mixed and Nonsubsidized)
			Number of admissions	Total number of inpatient admissions of patient
			Number of outpatient visits	Total number of outpatient visits of patient
			Number of SOC visits	Total number of visits to specialist outpatient clinics (SOC) of patient
			Number of ED visits	Total number of visits to emergency department (ED) of patient
			Number of day procedure	Total number of day procedures of patient
Billing	Adjusted Hospital Charges	Inflation-adjusted hospital charges of the visit	Adjusted Hospital Charges	Inflation-adjusted hospital charges of patient
	Adjusted Hospital Charges (Ward)	Inflation-adjusted hospital charges of ward facility of the visit	Adjusted Hospital Charges (Ward)	Inflation-adjusted hospital charges of ward facility of patient
	Adjusted Hospital Charges (Surgical Procedure)	Inflation-adjusted hospital charges of surgical procedures of the visit	Adjusted Hospital Charges (Surgical Procedure)	Inflation-adjusted hospital charges of surgical procedures of patient
	Adjusted Hospital Charges (ED)	Inflation-adjusted hospital charges of ED facility of the visit	Adjusted Hospital Charges (ED)	Inflation-adjusted hospital charges of ED facility of patient
	Adjusted Hospital Charges (Other services)	Inflation-adjusted hospital charges of other services of the visit	Adjusted Hospital Charges (Other services)	Inflation-adjusted hospital charges of other services of patient
	Adjusted Hospital Charges (Prescriptions)	Inflation-adjusted hospital charges of prescriptions of the visit	Adjusted Hospital Charges (Prescriptions)	Inflation-adjusted hospital charges of prescriptions of patient
	Adjusted Hospital Charges (Lab Investigations)	Inflation-adjusted hospital charges of lab investigations of the visit	Adjusted Hospital Charges (Lab Investigations)	Inflation-adjusted hospital charges of lab investigations of patient
	Adjusted Hospital Charges (Therapy)	Inflation-adjusted hospital charges of therapies of the visit	Adjusted Hospital Charges (Therapy)	Inflation-adjusted hospital charges of therapies of patient
	Adjusted Hospital Charges (Appliances)	Inflation-adjusted hospital charges of appliances of the visit	Adjusted Hospital Charges (Appliances)	Inflation-adjusted hospital charges of appliances of patient
	Adjusted Hospital Charges (Specialized Investigations)	Inflation-adjusted hospital charges of specialized investigations of the visit	Adjusted Hospital Charges (Specialized Investigations)	Inflation-adjusted hospital charges of specialized investigations of patient
	Adjusted Hospital Charges (Doctor Fee)	Inflation-adjusted hospital charges of doctor fee of the visit	Adjusted Hospital Charges (Doctor Fee)	Inflation-adjusted hospital charges of doctor fee of patient
	Adjusted Hospital Charges (Diagnostic Studies)	Inflation-adjusted hospital charges of diagnostic studies of the visit	Adjusted Hospital Charges (Diagnostic Studies)	Inflation-adjusted hospital charges of diagnostic studies of patient
	Adjusted Hospital Charges (Procedure Fee)	Inflation-adjusted hospital charges of procedure fee of the visit	Adjusted Hospital Charges (Procedure Fee)	Inflation-adjusted hospital charges of procedure fee of patient
	Adjusted Hospital Charges (Consumables/Appliances/Implants Fee)	Inflation-adjusted hospital charges of consumables/appliances/implants fee of the visit	Adjusted Hospital Charges (Consumables/Appliances/Implants Fee)	Inflation-adjusted hospital charges of consumables/appliances/implants fee of patient
	Adjusted Hospital Charges (Dialysis)	Inflation-adjusted hospital charges of dialysis of the visit	Adjusted Hospital Charges (Dialysis)	Inflation-adjusted hospital charges of dialysis of patient
	Relative Subsidy Received	Proportion of total hospital charges that are subsidized in the visit	Relative Subsidy Received	Proportion of total hospital charges that are subsidized for patient
Pharmacy	PPS	Total number of unique drugs prescribed during the visit	PPS	Maximum PPS across visits of patient
Diagnosis	CCI	Maximum Charlson Comorbidity Score of corresponding patient considering the visit	CCI	Maximum Charlson Comorbidity Score for patient
	EVER_PD_athero	Binary indicator of whether the visit has a primary diagnosis in CCS grouping "Coronary atherosclerosis and other heart disease"	EVER_PD_athero	Binary indicator of whether the patient ever had a primary diagnosis in CCS grouping "Coronary atherosclerosis and other heart disease"
	EVER_PD_ami	Binary indicator of whether the visit has a primary diagnosis in CCS grouping "Acute myocardial infarction"	EVER_PD_ami	Binary indicator of whether the patient ever had a primary diagnosis in CCS grouping "Acute myocardial infarction"
	EVER_PD_preg	Binary indicator of whether the visit has a primary diagnosis in CCS grouping "Other pregnancy and delivery including normal"	EVER_PD_preg	Binary indicator of whether the patient ever had a primary diagnosis in CCS grouping "Other pregnancy and delivery including normal"
	EVER_PD_cerebro	Binary indicator of whether the visit has a primary diagnosis in CCS grouping "Acute cerebrovascular disease"	EVER_PD_cerebro	Binary indicator of whether the patient ever had a primary diagnosis in CCS grouping "Acute cerebrovascular disease"
	EVER_PD_pneumonia	Binary indicator of whether the visit has a primary diagnosis in CCS grouping "Pneumonia (except that caused by tuberculosis or sexually transmitted disease)"	EVER_PD_pneumonia	Binary indicator of whether the patient ever had a primary diagnosis in CCS grouping "Pneumonia (except that caused by tuberculosis or sexually transmitted disease)"
	EVER_PD_cataract	Binary indicator of whether the visit has a primary diagnosis in CCS grouping "Cataract"	EVER_PD_cataract	Binary indicator of whether the patient ever had a primary diagnosis in CCS grouping "Cataract"
	EVER_PD_uti	Binary indicator of whether the visit has a primary diagnosis in CCS grouping "Urinary tract infections"	EVER_PD_uti	Binary indicator of whether the patient ever had a primary diagnosis in CCS grouping "Urinary tract infections"
	EVER_PD_biliary	Binary indicator of whether the visit has a primary diagnosis in CCS grouping "Biliary tract disease"	EVER_PD_biliary	Binary indicator of whether the patient ever had a primary diagnosis in CCS grouping "Biliary tract disease"
	EVER_PD_ulimbfrac	Binary indicator of whether the visit has a primary diagnosis in CCS grouping "Fracture in of upper limb"	EVER_PD_ulimbfrac	Binary indicator of whether the patient ever had a primary diagnosis in CCS grouping "Fracture in of upper limb"
	EVER_PD_skin	Binary indicator of whether the visit has a primary diagnosis in CCS grouping "Skin and subcutaneous tissue infections"	EVER_PD_skin	Binary indicator of whether the patient ever had a primary diagnosis in CCS grouping "Skin and subcutaneous tissue infections"
	EVER_PD_llimbfrac	Binary indicator of whether the visit has a primary diagnosis in CCS grouping "Fracture of lower limb"	EVER_PD_llimbfrac	Binary indicator of whether the patient ever had a primary diagnosis in CCS grouping "Fracture of lower limb"
	EVER_PD_htn	Binary indicator of whether the visit has a primary diagnosis in CCS grouping "Essential hypertension"	EVER_PD_htn	Binary indicator of whether the patient ever had a primary diagnosis in CCS grouping "Essential hypertension"
	EVER_PD_dmwc	Binary indicator of whether the visit has a primary diagnosis in CCS grouping "Diabetes mellitus with complications"	EVER_PD_dmwc	Binary indicator of whether the patient ever had a primary diagnosis in CCS grouping "Diabetes mellitus with complications"
	EVER_PD_lipid	Binary indicator of whether the visit has a primary diagnosis in CCS grouping "Disorders of lipid metabolism"	EVER_PD_lipid	Binary indicator of whether the patient ever had a primary diagnosis in CCS grouping "Disorders of lipid metabolism"
	EVER_PD_renal	Binary indicator of whether the visit has a primary diagnosis in CCS grouping "Chronic renal failure"	EVER_PD_renal	Binary indicator of whether the patient ever had a primary diagnosis in CCS grouping "Chronic renal failure"
	EVER_PD_infert	Binary indicator of whether the visit has a primary diagnosis in CCS grouping "Female infertility"	EVER_PD_infert	Binary indicator of whether the patient ever had a primary diagnosis in CCS grouping "Female infertility"
	EVER_PD_breast	Binary indicator of whether the visit has a primary diagnosis in CCS grouping "Cancer of breast"	EVER_PD_breast	Binary indicator of whether the patient ever had a primary diagnosis in CCS grouping "Cancer of breast"
	EVER_PD_asth	Binary indicator of whether the visit has a primary diagnosis in CCS grouping "Asthma"	EVER_PD_asth	Binary indicator of whether the patient ever had a primary diagnosis in CCS grouping "Asthma"
	EVER_PD_dmwc	Binary indicator of whether the visit has a primary diagnosis in CCS grouping "Diabetes mellitus with complications"	EVER_PD_dmwc	Binary indicator of whether the patient ever had a primary diagnosis in CCS grouping "Diabetes mellitus with complications"
	EVER_PD_colon	Binary indicator of whether the visit has a primary diagnosis in CCS grouping "Cancer of colon"	EVER_PD_colon	Binary indicator of whether the patient ever had a primary diagnosis in CCS grouping "Cancer of colon"
	EVER_PD_mood	Binary indicator of whether the visit has a primary diagnosis in CCS grouping "Mood disorders"	EVER_PD_mood	Binary indicator of whether the patient ever had a primary diagnosis in CCS grouping "Mood disorders"
	EVER_PD_schiz	Binary indicator of whether the visit has a primary diagnosis in CCS grouping "Schizophrenia and other psychotic disorders"	EVER_PD_schiz	Binary indicator of whether the patient ever had a primary diagnosis in CCS grouping "Schizophrenia and other psychotic disorders"
	EVER_PD_dm	Binary indicator of whether the visit has a primary diagnosis in CCS grouping "Diabetes mellitus without complication" OR "Diabetes mellitus with complications"	EVER_PD_dm	Binary indicator of whether the patient ever had a primary diagnosis in CCS grouping "Diabetes mellitus without complication" OR "Diabetes mellitus with complications"
	EVER_PD_dmT1	Binary indicator of whether the visit has a primary diagnosis of Type-1 Diabetes (based on literature review)	EVER_PD_dmT1	Binary indicator of whether the patient ever had a primary diagnosis of Type-1 Diabetes (based on literature review)
	EVER_PD_dmT2	Binary indicator of whether the visit has a primary diagnosis of Type-2 Diabetes (Diabetes in CCS grouping with Type-1 Diabetes excluded)	EVER_PD_dmT2	Binary indicator of whether the patient ever had a primary diagnosis of Type-2 Diabetes (Diabetes in CCS grouping with Type-1 Diabetes excluded)
	EVER_MI	Binary indicator of whether the visit has a primary or secondary diagnosis in Charlson Co-Morbidity grouping "Myocardial Infarction"	EVER_MI	Binary indicator of whether the patient ever had a primary or secondary diagnosis in Charlson Co-Morbidity grouping "Myocardial Infarction"
	EVER_CHF	Binary indicator of whether the visit has a primary or secondary diagnosis in Charlson Co-Morbidity grouping "Congestive Heart Failure"	EVER_CHF	Binary indicator of whether the patient ever had a primary or secondary diagnosis in Charlson Co-Morbidity grouping "Congestive Heart Failure"
	EVER_PVD	Binary indicator of whether the visit has a primary or secondary diagnosis in Charlson Co-Morbidity grouping "Periphral Vascular Disease"	EVER_PVD	Binary indicator of whether the patient ever had a primary or secondary diagnosis in Charlson Co-Morbidity grouping "Periphral Vascular Disease"
	EVER_Stroke	Binary indicator of whether the visit has a primary or secondary diagnosis in Charlson Co-Morbidity grouping "Cerebrovascular Disease"	EVER_Stroke	Binary indicator of whether the patient ever had a primary or secondary diagnosis in Charlson Co-Morbidity grouping "Cerebrovascular Disease"
	EVER_Dementia	Binary indicator of whether the visit has a primary or secondary diagnosis in Charlson Co-Morbidity grouping "Dementia"	EVER_Dementia	Binary indicator of whether the patient ever had a primary or secondary diagnosis in Charlson Co-Morbidity grouping "Dementia"
	EVER_Pulmonary	Binary indicator of whether the visit has a primary or secondary diagnosis in Charlson Co-Morbidity grouping "Chronic Pulmonary Disease"	EVER_Pulmonary	Binary indicator of whether the patient ever had a primary or secondary diagnosis in Charlson Co-Morbidity grouping "Chronic Pulmonary Disease"
	EVER_Rheumatic	Binary indicator of whether the visit has a primary or secondary diagnosis in Charlson Co-Morbidity grouping "Connective Tissue Disease-Rheumatic Disease"	EVER_Rheumatic	Binary indicator of whether the patient ever had a primary or secondary diagnosis in Charlson Co-Morbidity grouping "Connective Tissue Disease-Rheumatic Disease"
	EVER_PUD	Binary indicator of whether the visit has a primary or secondary diagnosis in Charlson Co-Morbidity grouping "Peptic Ulcer Disease"	EVER_PUD	Binary indicator of whether the patient ever had a primary or secondary diagnosis in Charlson Co-Morbidity grouping "Peptic Ulcer Disease"
	EVER_LiverMild	Binary indicator of whether the visit has a primary or secondary diagnosis in Charlson Co-Morbidity grouping "Mild Liver Disease"	EVER_LiverMild	Binary indicator of whether the patient ever had a primary or secondary diagnosis in Charlson Co-Morbidity grouping "Mild Liver Disease"
	EVER_DM	Binary indicator of whether the visit has a primary or secondary diagnosis in Charlson Co-Morbidity grouping "Diabetes without complications"	EVER_DM	Binary indicator of whether the patient ever had a primary or secondary diagnosis in Charlson Co-Morbidity grouping "Diabetes without complications"
	EVER_DMcx	Binary indicator of whether the visit has a primary or secondary diagnosis in Charlson Co-Morbidity grouping "Diabetes with complications"	EVER_DMcx	Binary indicator of whether the patient ever had a primary or secondary diagnosis in Charlson Co-Morbidity grouping "Diabetes with complications"
	EVER_Paralysis	Binary indicator of whether the visit has a primary or secondary diagnosis in Charlson Co-Morbidity grouping "Paraplegia and Hemiplegia"	EVER_Paralysis	Binary indicator of whether the patient ever had a primary or secondary diagnosis in Charlson Co-Morbidity grouping "Paraplegia and Hemiplegia"
	EVER_Renal	Binary indicator of whether the visit has a primary or secondary diagnosis in Charlson Co-Morbidity grouping "Renal Disease"	EVER_Renal	Binary indicator of whether the patient ever had a primary or secondary diagnosis in Charlson Co-Morbidity grouping "Renal Disease"
	EVER_Cancer	Binary indicator of whether the visit has a primary or secondary diagnosis in Charlson Co-Morbidity grouping "Cancer""	EVER_Cancer	Binary indicator of whether the patient ever had a primary or secondary diagnosis in Charlson Co-Morbidity grouping "Cancer""
	EVER_LiverSevere	Binary indicator of whether the visit has a primary or secondary diagnosis in Charlson Co-Morbidity grouping "Moderate or Severe Liver Disease"	EVER_LiverSevere	Binary indicator of whether the patient ever had a primary or secondary diagnosis in Charlson Co-Morbidity grouping"Moderate or Severe Liver Disease"
	EVER_Mets	Binary indicator of whether the visit has a primary or secondary diagnosis in Charlson Co-Morbidity grouping "Metastatic Carcinoma"	EVER_Mets	Binary indicator of whether the patient ever had a primary or secondary diagnosis in Charlson Co-Morbidity grouping "Metastatic Carcinoma"
	EVER_HIV	Binary indicator of whether the visit has a primary or secondary diagnosis in Charlson Co-Morbidity grouping "HIV/AIDS"	EVER_HIV	Binary indicator of whether the patient ever had a primary or secondary diagnosis in Charlson Co-Morbidity grouping "HIV/AIDS"
	EVER_htn	Binary indicator of whether the visit has a primary or secondary diagnosis in CCS grouping "Essential hypertension"	EVER_htn	Binary indicator of whether the patient ever had a primary or secondary diagnosis in CCS grouping "Essential hypertension"
	EVER_lipid	Binary indicator of whether the visit has a primary or secondary diagnosis in CCS grouping "Disorders of lipid metabolism"	EVER_lipid	Binary indicator of whether the patient ever had a primary or secondary diagnosis in CCS grouping "Disorders of lipid metabolism"
	EVER_chd	Binary indicator of whether the visit has a primary or secondary diagnosis in CCS grouping "Coronary atherosclerosis and other heart disease"	EVER_chd	Binary indicator of whether the patient ever had a primary or secondary diagnosis in CCS grouping "Coronary atherosclerosis and other heart disease"
	EVER_diab	Binary indicator of whether the visit has a primary or secondary diagnosis in CCS grouping "Diabetes mellitus without complication" OR "Diabetes mellitus with complications"	EVER_diab	Binary indicator of whether the patient ever had a primary or secondary diagnosis in CCS grouping "Diabetes mellitus without complication" OR "Diabetes mellitus with complications"
	EVER_bac	Binary indicator of whether the visit has a primary or secondary diagnosis in CCS grouping "Bacterial infection; unspecified site"	EVER_bac	Binary indicator of whether the patient ever had a primary or secondary diagnosis in CCS grouping "Bacterial infection; unspecified site"
	EVER_fluid	Binary indicator of whether the visit has a primary or secondary diagnosis in CCS grouping "Fluid and electrolyte disorders"	EVER_fluid	Binary indicator of whether the patient ever had a primary or secondary diagnosis in CCS grouping "Fluid and electrolyte disorders"
	EVER_preg	Binary indicator of whether the visit has a primary or secondary diagnosis in CCS grouping "Other pregnancy and delivery including normal"	EVER_preg	Binary indicator of whether the patient ever had a primary or secondary diagnosis in CCS grouping "Other pregnancy and delivery including normal"
	EVER_comp	Binary indicator of whether the visit has a primary or secondary diagnosis in CCS grouping "Complication of device; implant or graft"	EVER_comp	Binary indicator of whether the patient ever had a primary or secondary diagnosis in CCS grouping "Complication of device; implant or graft"
	EVER_anem	Binary indicator of whether the visit has a primary or secondary diagnosis in CCS grouping "Deficiency and other anemia Sickle cell anemia"	EVER_anem	Binary indicator of whether the patient ever had a primary or secondary diagnosis in CCS grouping "Deficiency and other anemia Sickle cell anemia"
	EVER_chf	Binary indicator of whether the visit has a primary or secondary diagnosis in CCS grouping "Congestive heart failure; nonhypertensive"	EVER_chf	Binary indicator of whether the patient ever had a primary or secondary diagnosis in CCS grouping "Congestive heart failure; nonhypertensive"
	EVER_copd	Binary indicator of whether the visit has a primary or secondary diagnosis in CCS grouping "Chronic obstructive pulmonary disease and bronchiectasis"	EVER_copd	Binary indicator of whether the patient ever had a primary or secondary diagnosis in CCS grouping "Chronic obstructive pulmonary disease and bronchiectasis"
	EVER_stroke	Binary indicator of whether the visit has a primary or secondary diagnosis in CCS grouping "Acute cerebrovascular disease" OR "Other and ill-defined cerebrovascular disease"	EVER_stroke	Binary indicator of whether the patient ever had a primary or secondary diagnosis in CCS grouping "Acute cerebrovascular disease" OR "Other and ill-defined cerebrovascular disease"
	EVER_ami	Binary indicator of whether the visit has a primary or secondary diagnosis in CCS grouping "Acute myocardial infarction"	EVER_ami	Binary indicator of whether the patient ever had a primary or secondary diagnosis in CCS grouping "Acute myocardial infarction"
	EVER_mood	Binary indicator of whether the visit has a primary or secondary diagnosis in CCS grouping "Mood disorders"	EVER_mood	Binary indicator of whether the patient ever had a primary or secondary diagnosis in CCS grouping "Mood disorders"
	EVER_schiz	Binary indicator of whether the visit has a primary or secondary diagnosis in CCS grouping "Schizophrenia and other psychotic disorders"	EVER_schiz	Binary indicator of whether the patient ever had a primary or secondary diagnosis in CCS grouping "Schizophrenia and other psychotic disorders"
	EVER_renal	Binary indicator of whether the visit has a primary or secondary diagnosis in CCS grouping "Chronic renal failure"	EVER_renal	Binary indicator of whether the patient ever had a primary or secondary diagnosis in CCS grouping "Chronic renal failure"
	EVER_af	Binary indicator of whether the visit has a primary or secondary diagnosis in CCS grouping "Cardiac dysrhythmias"	EVER_af	Binary indicator of whether the patient ever had a primary or secondary diagnosis in CCS grouping "Cardiac dysrhythmias"
	EVER_dem	Binary indicator of whether the visit has a primary or secondary diagnosis in CCS grouping "Delirium, dementia, and amnestic and other cognitive disorders"	EVER_dem	Binary indicator of whether the patient ever had a primary or secondary diagnosis in CCS grouping "Delirium, dementia, and amnestic and other cognitive disorders"
	EVER_osteo	Binary indicator of whether the visit has a primary or secondary diagnosis in CCS grouping "Osteoporosis"	EVER_osteo	Binary indicator of whether the patient ever had a primary or secondary diagnosis in CCS grouping "Osteoporosis"
	EVER_hip	Binary indicator of whether the visit has a primary or secondary diagnosis in CCS grouping "Fracture of neck of femur (hip)"	EVER_hip	Binary indicator of whether the patient ever had a primary or secondary diagnosis in CCS grouping "Fracture of neck of femur (hip)"
	EVER_diabT2	Binary indicator of whether the visit has a primary or secondary diagnosis of Type-2 Diabetes (Diabetes in CCS grouping with Type-1 Diabetes excluded)	EVER_diabT2	Binary indicator of whether the patient ever had a primary or secondary diagnosis of Type-2 Diabetes (Diabetes in CCS grouping with Type-1 Diabetes excluded)
