# Supplementary material for: Processing of Electronic Medical Records for Health Services Research in an Academic Medical Center: Methods and Validation
Source: JMIR Med Inform. 2018 Dec 21;6(4):e10933. doi: 10.2196/10933 (PMC6320424; doi:10.2196/10933)
Supplement: Multimedia Appendix 4 [file medinform_v6i4e10933_app4.xlsx]

## Sheet: Multimedia Appendix 4
Multimedia Appendix 4. International Classification of Diseases, Ninth Revision, Clinical Modification (ICD-9-CM) codes that were not mapped back from International Classification of Diseases, Tenth Revision, Australian Modification (ICD-10-AM) because of absence of equivalence map in Australian Consortium for Classification Development (ACCD) mapping table.
No.	ICD-9-CM code	ICD-9-CM major description	Clinical Classifications Software (CCS) grouping
1	058	Other human herpesvirus	Viral infection
2	059	Other poxvirus infections	Viral infection
3	209a	Neuroendocrine tumors	Cancer of stomach/ Cancer of colon/ Cancer of rectum and anus/ Cancer of other GI organs; peritoneum/ Cancer of bronchus; lung/ Other non-epithelial cancer of skin/ Cancer of kidney and renal pelvis/ Cancer; other and unspecified primary/ Secondary malignancies/ Malignant neoplasm without specification of site/ Other and unspecified benign neoplasm
4	249a	Secondary diabetes mellitus	Diabetes mellitus without complication/ Diabetes mellitus with complications
5	327a	Organic sleep disorders	Other nervous system disorders/ Other connective tissue disease/ Residual codes; unclassified
6	338	Pain, not elsewhere classified	Other nervous system disorders
7	339	Other headache syndromes	Headache; including migraine
8	445	Atheroembolism	Aortic and peripheral arterial embolism or thrombosis
9	449	Septic arterial embolism	Septicemia (except in labor)
10	488	Disease of capillaries	Influenza
11	515	Post inflammatory pulmonary fibrosis	Other lower respiratory disease
12	538	Gastrointestinal mucositis (ulcerative)	Other gastrointestinal disorders
13	539	Complications of bariatric procedures	Complications of surgical procedures or medical care
14	612	Deformity and disproportion of reconstructed breast	Nonmalignant breast conditions
15	632	Missed abortion	Other complications of pregnancy
16	649	Other conditions or status of the mother complicating pregnancy, childbirth, or the puerperium	Other complications of pregnancy
17	677	Late effect of complication of pregnancy, childbirth, and the puerperium	Other complications of birth; puerperium affecting management of mother
18	678	Other fetal conditions	Other complications of birth; puerperium affecting management of mother
19	679	Complications of in utero procedures	Other complications of birth; puerperium affecting management of mother
20	877	Open wound of buttock	Open wounds of head; neck; and trunk
21	882	Open wound of hand except finger(s) alone	Open wounds of extremities
22	914	Superficial injury of hand(s) except finger(s) alone	Superficial injury; contusion
23	915	Superficial injury of finger(s)	Superficial injury; contusion
24	978	Poisoning by bacterial vaccines	Poisoning by other medications and drugs
25	979	Poisoning by other vaccines and biological substances	Poisoning by other medications and drugs
26	E000	External cause status	E codes: Unspecified
27	E001	Activities involving walking and running	E codes: Unspecified
28	E002	Activities involving water and water craft	E codes: Unspecified
29	E003	Activities involving ice and snow	E codes: Unspecified
30	E004	Activities involving climbing, rappelling, and jumping off	E codes: Unspecified
31	E005	Activities involving dancing and other rhythmic movement	E codes: Unspecified
32	E006	Activities involving other sports and athletics player individually	E codes: Unspecified
33	E007	Activities involving other sports and athletics played a team or group	E codes: Unspecified
34	E008	Activities involving other specified sports and athletics	E codes: Unspecified
35	E009	Activities involving other cardiorespiratory exercise	E codes: Unspecified
36	E010	Activity involving other muscle strengthening exercises	E codes: Unspecified
37	E011	Activities involving computer technology and electronic devices	E codes: Unspecified
38	E012	Activities involving arts and handcrafts	E codes: Unspecified
39	E013	Activities involving personal hygiene and household maintenance	E codes: Unspecified
40	E014	Activities involving person providing caregiving	E codes: Unspecified
41	E015	Activities involving food preparation, cooking and grilling	E codes: Unspecified
42	E016	Activities involving property and land maintenance, building and construction	E codes: Unspecified
43	E017	Activities involving roller coasters and other types of external motion	E codes: Unspecified
44	E018	Activities involving playing musical instrument	E codes: Unspecified
45	E019	Activities involving animal care	E codes: Unspecified
46	E029	Other activity	E codes: Unspecified
47	E030	Unspecified activity	E codes: Unspecified
48	E800	Railway accident involving collision with rolling stock	E Codes: Transport; not MVT
49	E836	Machinery accident in water transport	E Codes: Transport; not MVT
50	E837	Explosion, fire, or burning in watercraft	E Codes: Transport; not MVT
51	E847	Accidents involving cable cars not running on rails	E Codes: Other specified and classifiable
52	E849	Place of occurrence	E Codes: Place of occurrence
53	E852	Accidental poisoning by other sedatives and hypnotics	E Codes: Poisoning
54	E856	Accidental poisoning by antibiotics	E Codes: Poisoning
55	E857	Accidental poisoning by other anti-infectives	E Codes: Poisoning
56	E861	Accidental poisoning by cleansing and polishing agents, disinfectants, paints, and varnishes	E Codes: Poisoning
57	E864	Accidental poisoning by corrosives and caustics, not elsewhere classified	E Codes: Poisoning
58	E865	Accidental poisoning from poisonous foodstuffs and poisonous plants	E Codes: Poisoning
59	E868	Accidental poisoning by other utility gas and other carbon monoxide	E Codes: Poisoning
60	E874	Mechanical failure of instrument or apparatus during procedure	E Codes: Adverse effects of medical care
61	E887	Fracture, cause unspecified	E Codes: Unspecified
62	E894	Ignition of highly inflammable material	E Codes: Fire/burn
63	E952	Suicide and self-inflicted poisoning by other gases and vapors	Suicide and intentional self-inflicted injury
64	E979a	Terrorism	E Codes: Fire/burn/ E Codes: Firearm/ E Codes: Other specified and classifiable
65	V09	Infection with drug-resistant microorganisms	Bacterial infection; unspecified site
66	V29	Observation and evaluation of newborns for suspected condition not found	Medical examination/evaluation
67	V35	Other multiple, mates all stillborn	Liveborn
68	V39	Unspecified; liveborn infants according to type of birth	Liveborn
69	V40	Mental and behavioral problems	Miscellaneous mental health disorders
70	V41a	Problems with special senses and other special functions	Blindness and vision defects/ Other eye disorders/ Other ear and sense organ disorders/ Other nervous system disorders/ Other upper respiratory disease/ Other gastrointestinal disorders/ Genitourinary symptoms and ill-defined conditions/ Residual codes; unclassified
71	V47a	Other problems with internal organs	Other gastrointestinal disorders/ Genitourinary symptoms and ill-defined conditions/ Residual codes; unclassified
72	V83	Genetic carrier status	Residual codes; unclassified
73	V84	Genetic susceptibility to disease	Residual codes; unclassified
74	V85	Body mass index (BMI)	Residual codes; unclassified
75	V86	Estrogen receptor status	Residual codes; unclassified
76	V87	Other specified personal exposures and history presenting hazards to health	Residual codes; unclassified
77	V88a	Acquired absence of other organs and tissue	Other bone disease and musculoskeletal deformities/ Residual codes; unclassified
78	V89	Other suspected conditions not found	Residual codes; unclassified
79	V90a	Retained foreign body	Complications of surgical procedures or medical care/ Other injuries and conditions due to external causes
80	V91	Multiple gestation placenta status	Other pregnancy and delivery including normal
aChild codes map to differing CCS groups
